# Supplementary material for: Quantitative Proteomics Uncovers Novel Factors Involved in Developmental Differentiation of Trypanosoma brucei
Source: PLoS Pathog. 2016 Feb 24;12(2):e1005439. doi: 10.1371/journal.ppat.1005439 (PMC4765897; doi:10.1371/journal.ppat.1005439)
Supplement: S1 Table — Compilation of protein groups with similar expression pattern during the differentiation of SS into PF as displayed on page 2 of supplementary S1 Fig. (XLSX) [file ppat.1005439.s008.xlsx]

## Sheet: expression_profile_vs_SS_noLS_n
profile	vs_SS	vs_2h	vs_4h	vs_6h	vs_12h	vs_24h	vs_48h	vs_PF	N	proteins
1	not regulated	not regulated	not regulated	not regulated	not regulated	not regulated	not regulated	not regulated	1736	Tb927.5.4460;Tb05.5K5.110;Tb11.v5.0866; Tb927.5.4480;Tb05.5K5.130; Tb927.5.4560;Tb11.v5.0409;Tb05.5K5.200; Tb927.5.4400;Tb05.5K5.50; Tb927.5.4410;Tb05.5K5.60; Tb927.5.4440;Tb05.5K5.90; Tb927.10.4450;Tb10.v4.0035;Tb11.v5.0757; Tb927.10.4460;Tb10.v4.0036; Tb927.10.4500;Tb10.v4.0040; Tb927.11.7218;Tb11.02.5120b; Tb11.02.5420b;Tb11.02.5420; Tb927.6.4980;Tb11.0390;Tb11.0290; Tb927.11.7670;Tb11.0330; T…
2	not regulated	not regulated	not regulated	not regulated	not regulated	not regulated	not regulated	significant up	371	Tb927.5.4470;Tb05.5K5.120; Tb11.02.5360b;Tb11.02.5360; Tb11.02.5380b;Tb11.02.5380; Tb11.02.5390b;Tb11.02.5390; Tb927.7.4930;Tb11.v5.0174; Tb927.10.5200;Tb11.v5.0237; Tb927.10.6320;Tb11.v5.0274; Tb927.10.15940;Tb11.v5.0304; Tb927.1.1330;Tb11.v5.0371; Tb927.10.16150;Tb11.v5.0397; Tb11.v5.0517;Tb927.11.4050; Tb927.8.3320;Tb11.v5.0519; Tb927.1.780;Tb11.v5.0523; Tb927.7.3210;Tb11.v5.0652; Tb927.11.609…
3	not regulated	not regulated	not regulated	not regulated	not regulated	not regulated	not regulated	significant down	265	Tb927.5.4500;Tb05.5K5.150; Tb927.10.4430;Tb10.v4.0033;Tb11.v5.0767; Tb927.11.7213;Tb11.02.5080b; Tb11.02.5410b;Tb11.02.5410; Tb11.0850;Tb927.11.710; Tb927.7.4810;Tb11.v5.0163; Tb927.10.5990;Tb11.v5.0193; Tb927.10.5280;Tb11.v5.0248; Tb927.11.7300;Tb11.v5.0253; Tb927.10.5080;Tb11.v5.0339; Tb927.10.6880;Tb11.v5.0516; Tb11.v5.0537;Tb927.11.9920;Tb11.01.1680.v5; Tb927.10.960;Tb11.v5.0631; Tb927.9.3590…
4	not regulated	not regulated	not regulated	not regulated	significant up	significant up	significant up	significant up	180	Tb11.02.5105b;Tb11.02.5105; Tb11.0400;Tb927.11.7700;Tb11.0300; Tb927.7.4820;Tb11.v5.0164; Tb927.7.4940;Tb11.v5.0175; Tb927.10.6060;Tb11.v5.0199; Tb927.10.2770;Tb11.v5.0684; Tb927.1.1210; Tb927.1.1220; Tb927.1.3310; Tb927.1.4230; Tb927.10.10340;Tb11.v5.0811; Tb927.10.11270; Tb927.10.12290; Tb927.10.12330; Tb927.10.1250; Tb927.10.1280; Tb927.10.12860; Tb927.10.13140; Tb927.10.13310; Tb927.10.13800;…
5	not regulated	not regulated	not regulated	not regulated	not regulated	significant up	significant up	significant up	163	Tb927.5.4420;Tb05.5K5.70; Tb11.1420;Tb11.1370;Tb927.11.1850; Tb927.10.660;Tb11.v5.0500; Tb927.1.2260; Tb927.1.2600; Tb927.10.10420; Tb927.10.10830; Tb927.10.11030; Tb927.10.11760; Tb927.10.13360; Tb927.10.1390; Tb927.10.14860; Tb927.10.1500; Tb927.10.15170; Tb927.10.15790; Tb927.10.180; Tb927.10.190;REV__Tb927.3.5050; Tb927.10.1900; Tb927.10.2070; Tb927.10.2240; Tb927.9.15420;Tb927.10.270; Tb927.…
6	not regulated	not regulated	not regulated	not regulated	not regulated	not regulated	significant down	significant down	109	Tb927.5.4570;Tb05.5K5.210; Tb927.9.15870;Tb09.v4.0015; Tb927.7.4500;Tb11.v5.0263; Tb927.11.3650;Tb11.v5.0435; Tb927.1.1560;Tb11.v5.0464; Tb927.10.5620;Tb11.v5.0531; Tb927.10.8230;Tb11.v5.0668; Tb927.1.2970; Tb927.1.4490; Tb927.10.1040;Tb11.v5.0638;Tb927.10.1050; Tb927.10.11140; Tb927.10.11680; Tb927.10.12010; Tb927.10.1230; Tb927.10.12810; Tb927.10.12940; Tb927.10.12960; Tb927.10.13540; Tb927.10.…
7	not regulated	not regulated	not regulated	not regulated	not regulated	not regulated	significant up	significant up	108	Tb927.5.4380;Tb05.5K5.30; Tb927.4.1100;Tb927.11.680;Tb11.0880; Tb927.10.15270;Tb11.v5.0998;Tb11.1240; Tb927.7.4890;Tb11.v5.0170; Tb927.11.7290;Tb11.v5.0254; Tb927.1.3270; Tb927.10.10610; Tb927.10.10880; Tb927.10.11390; Tb927.10.12240; Tb927.10.12260; Tb927.10.12660; Tb927.10.13950; Tb927.11.4820;Tb927.10.14580; Tb927.10.15220; Tb927.10.15530;Tb11.v5.0748; Tb927.10.2490; Tb927.10.3110; Tb927.10.31…
8	not regulated	not regulated	not regulated	not regulated	not regulated	significant down	significant down	significant down	99	Tb927.9.15890;Tb11.v5.0463;Tb09.v4.0016; Tb927.11.1180;Tb11.v5.0387; Tb927.10.15910;Tb11.v5.0406;Tb11.v5.0301; Tb927.11.4610;Tb11.v5.0587; Tb927.10.14890;Tb11.v5.0636;Tb927.7.4830;Tb11.v5.0165; Tb11.v5.0826;Tb927.7.6860; Tb927.1.3000; Tb927.1.3260; Tb927.1.3830; Tb927.10.12090; Tb927.10.12590; Tb927.10.12820; Tb927.10.13790; Tb927.10.14140;Tb11.v5.0605; Tb927.10.14160; Tb927.10.15440; Tb927.10.24…
9	not regulated	not regulated	not regulated	not regulated	not regulated	not regulated	significant up	not regulated	98	Tb11.02.5430b;Tb11.02.5430; Tb927.7.5020;Tb927.7.5000;Tb11.v5.0182;Tb11.v5.0181; Tb927.10.5340;Tb927.10.5330;Tb11.v5.1060;Tb11.v5.0243; Tb927.10.13270;Tb11.v5.0563; Tb927.9.15380;Tb11.v5.0686; Tb11.v5.0713; Tb11.v5.0842;Tb927.4.2720; Tb927.1.3180; Tb927.1.3910; Tb927.1.4420; Tb927.1.4480; Tb927.1.4690; Tb927.1.5000; Tb927.1.600;Tb927.1.580; Tb927.1.750; Tb927.10.1060; Tb927.10.11050; Tb927.10.111…
10	not regulated	not regulated	significant up	significant up	significant up	significant up	significant up	significant up	72	Tb927.5.440;Tb11.v5.0223; Tb927.10.380;Tb11.v5.0637; Tb11.v5.0775;Tb927.10.7560; Tb927.1.2210; Tb927.1.3070; Tb927.1.4100; Tb927.1.560; Tb927.10.10700; Tb927.10.11180; Tb927.10.11370; Tb927.10.1310; Tb927.10.14330; Tb927.10.14730;Tb11.v5.1062; Tb927.10.1620;Tb11.v5.0643; Tb927.10.2550; Tb927.10.4130; Tb927.10.5590; Tb927.10.6850; Tb927.10.7620; Tb927.10.7710; Tb927.11.13710; Tb927.11.14390; Tb927…
11	not regulated	not regulated	not regulated	not regulated	not regulated	significant up	significant up	not regulated	67	Tb10.v4.0041;Tb927.10.4510; Tb927.10.4310;Tb10.v4.0045; Tb11.02.5070b;Tb927.11.7212; Tb927.5.295b;Tb11.v5.0214; Tb927.8.2470;Tb11.v5.0799; Tb927.1.3250; Tb927.10.10410;Tb11.v5.0535; Tb927.10.13000; Tb927.10.13300; Tb927.10.14700; Tb927.10.14840;Tb927.10.14830;Tb927.10.14820; Tb927.10.2620; Tb927.10.9330; Tb927.11.10260; Tb927.11.10960; Tb927.11.11760; Tb927.11.11950; Tb927.11.1290; Tb927.11.1550;…
12	not regulated	not regulated	not regulated	significant up	significant up	significant up	significant up	significant up	64	Tb927.7.2140;Tb07.11L3.90; Tb927.10.6950;Tb927.10.6910;Tb11.v5.0496;Tb10.v4.0247; Tb927.10.5220;Tb11.v5.0235; Tb927.5.330;Tb11.v5.0281;Tb927.11.5940; Tb927.10.4600;Tb11.v5.0422; Tb927.10.7100;Tb11.v5.0580; Tb927.1.1630; Tb927.1.840; Tb927.10.10120; Tb927.10.2560; Tb927.10.470; Tb927.10.5940;Tb927.10.5930; Tb927.10.6630; Tb927.10.9000; Tb927.11.10150; Tb927.11.10370; Tb927.11.10770; Tb927.11.12440…
13	not regulated	not regulated	not regulated	not regulated	significant up	significant up	significant up	not regulated	62	Tb927.11.7280;Tb11.v5.0255; Tb927.1.1750; Tb927.1.2730; Tb927.1.2990; Tb927.10.1930; Tb927.10.2000; Tb927.10.2250; Tb927.10.2260; Tb927.10.2970; Tb927.10.3630; Tb927.10.4540; Tb927.11.10420; Tb927.11.11080; Tb927.11.11530; Tb927.11.13600; Tb927.11.15530; Tb927.11.16010; Tb927.11.16150; Tb927.11.4400; Tb927.11.4850; Tb927.11.5960;Tb927.11.5950; Tb927.11.800; Tb927.11.8100; Tb927.11.8910; Tb927.11.…
14	not regulated	significant up	significant up	significant up	significant up	significant up	significant up	significant up	54	Tb11.02.5400b;Tb11.02.5400;REV__Tb11.02.5400b;REV__Tb11.02.5400; Tb927.7.4950;Tb11.v5.0176; Tb927.1.1470;Tb11.v5.0315; Tb927.10.8520;Tb927.10.8510;Tb927.10.8500;Tb11.v5.0331;Tb927.10.8530;Tb927.10.8490;Tb11.v5.0332;Tb11.v5.0333; Tb927.8.1630;Tb927.8.1620;Tb927.8.1610;Tb11.v5.0601; Tb927.1.1930; Tb927.10.10000; Tb927.10.11220; Tb927.10.13620; Tb927.10.13830; Tb927.10.13850; Tb927.10.15280;Tb11.v5.…
15	not regulated	not regulated	not regulated	not regulated	not regulated	not regulated	significant down	not regulated	45	Tb927.7.4750;Tb11.v5.0158; Tb927.7.4490;Tb11.v5.0262; Tb927.10.11590; Tb927.10.1170;Tb11.0560;Tb11.v5.0858; Tb927.10.12510; Tb927.10.13290; Tb927.10.14740;Tb927.10.14620;Tb11.v5.1063; Tb927.10.730;Tb11.v5.0822; Tb927.10.790; Tb927.11.10010; Tb927.11.11690; Tb927.11.14290; Tb927.11.14360; Tb927.11.15240; Tb927.11.15760; Tb927.11.15970; Tb927.11.16490; Tb927.11.8060; Tb927.11.9650; Tb927.4.2350; Tb…
16	not regulated	not regulated	significant up	not regulated	significant up	significant up	significant up	significant up	42	Tb927.10.4330;Tb11.v5.1012;Tb10.v4.0043; Tb927.10.1140;Tb11.0530; Tb927.8.4740;Tb927.8.4730;Tb927.8.4720;Tb927.8.4710;Tb927.8.4700;Tb11.v5.0569; Tb927.1.1580; Tb927.10.10800; Tb927.10.13600; Tb927.10.14950; Tb927.10.2310; Tb927.10.5050; Tb927.10.5870; Tb927.10.8030; Tb927.10.8240; Tb927.11.10040; Tb927.11.1050; Tb927.11.2200; Tb927.11.3130; Tb927.11.3370; Tb927.11.6620; Tb927.11.6640; Tb927.11.68…
17	not regulated	not regulated	not regulated	significant up	significant up	significant up	significant up	not regulated	34	Tb927.1.3800; Tb927.10.12050; Tb927.10.12780;Tb927.10.12800; Tb927.10.5860; Tb927.10.6240; Tb927.10.6360; Tb927.10.9280;Tb11.v5.0485; Tb927.11.10110; Tb927.11.1300; Tb927.11.13840; Tb927.11.15440; Tb927.11.15580; Tb927.11.17020; Tb927.11.1770; Tb927.11.2070; Tb927.11.2150; Tb927.11.2330; Tb927.11.9810; Tb927.2.3930;Tb11.v5.0640; Tb927.2.5870; Tb927.4.1250; Tb927.4.160; Tb927.4.5190; Tb927.7.3380;…
18	not regulated	significant down	not regulated	not regulated	not regulated	not regulated	not regulated	not regulated	34	Tb927.10.4470;Tb10.v4.0037; Tb927.7.4840;Tb11.v5.0166; Tb927.11.7250;Tb11.v5.0257; Tb11.v5.0562;Tb927.8.1260; Tb927.10.3470; Tb927.10.3580; Tb927.10.4220; Tb927.10.6980; Tb927.11.10650; Tb927.11.12110; Tb927.11.13220; Tb927.11.16230; Tb927.11.2990; Tb927.11.3900; Tb927.11.6970; Tb927.11.9360; Tb927.2.1800; Tb927.2.2370; Tb927.2.6080; Tb927.3.1100; Tb927.3.2300; Tb927.3.4890; Tb927.4.2260; Tb927.4…
19	not regulated	not regulated	not regulated	significant down	not regulated	not regulated	not regulated	not regulated	30	Tb927.10.15650;Tb11.v5.0465; Tb927.10.1800;Tb11.v5.0832; Tb927.10.2930; Tb927.10.4900; Tb927.10.7380; Tb927.10.9770;Tb11.v5.0848; Tb927.11.1130;Tb11.v5.0702; Tb927.11.13730; Tb927.11.15940; Tb927.11.2580; Tb927.11.4490; Tb927.11.7210;Tb11.02.5050b; Tb927.11.7330; Tb927.2.2200; Tb927.2.5230; Tb927.3.2210; Tb927.3.5350; Tb927.4.4560; Tb927.5.1940; Tb927.6.1590; Tb927.6.1680; Tb927.6.4470; Tb927.7.1…
20	not regulated	not regulated	not regulated	not regulated	not regulated	significant down	significant down	not regulated	24	Tb927.10.14800;Tb11.v5.0626; Tb927.1.4500; Tb927.10.200; Tb927.11.15140; Tb927.11.6330; Tb927.2.4590;Tb11.v5.0820;Tb927.2.4610; Tb927.3.1110;Tb11.v5.0589; Tb927.3.3000; Tb927.3.3560; Tb927.3.5540; Tb927.4.2450; Tb927.5.1140; Tb927.5.1460; Tb927.5.2820; Tb927.5.940; Tb927.6.3500; Tb927.6.4600; Tb927.6.560; Tb927.7.3180; Tb927.7.550; Tb927.8.3470; Tb927.8.4430; Tb927.9.6380;Tb927.9.6360;Tb927.9.637…
21	not regulated	not regulated	not regulated	not regulated	not regulated	significant up	not regulated	not regulated	21	Tb11.v5.0685;Tb927.8.3110; Tb927.10.11750; Tb927.10.15180; Tb927.10.7750; Tb927.11.10240; Tb927.11.10570; Tb927.11.13290; Tb927.11.13950; Tb927.11.16040; Tb927.11.2920; Tb927.11.5200; Tb927.3.4450; Tb927.4.3130; Tb927.5.1340;Tb11.v5.0884; Tb927.7.1000; Tb927.7.1670; Tb927.7.2590; Tb927.7.4470; Tb927.7.5460; Tb927.8.6520; Tb927.9.11220
22	not regulated	significant down	not regulated	not regulated	not regulated	not regulated	not regulated	significant down	21	Tb927.10.15390;Tb11.v5.0434; Tb11.v5.0736;Tb927.5.3420; Tb927.10.15430; Tb927.11.10750; Tb927.11.14450; Tb927.11.1600; Tb927.11.3320; Tb927.11.5190; Tb927.11.6190; Tb927.11.8700; Tb927.4.2010; Tb927.4.2130; Tb927.7.1190; Tb927.7.4140; Tb927.7.6220; Tb927.8.1050; Tb927.8.1160; Tb927.8.1240; Tb927.8.6210; Tb927.9.13060; Tb927.9.9420
23	not regulated	not regulated	not regulated	not regulated	not regulated	significant up	not regulated	significant up	20	Tb927.11.18680;Tb11.0845; Tb927.10.13730; Tb927.10.4990; Tb927.10.7010;Tb11.v5.0806; Tb927.10.9870; Tb927.11.1690; Tb927.11.2510; Tb927.2.6090;Tb927.11.3230; Tb927.11.4190; Tb927.11.5180; Tb927.11.7780; Tb927.2.1100;Tb11.v5.0800; Tb927.6.1410; Tb927.6.2340;Tb927.6.2280; Tb927.7.2620; Tb927.7.3700; Tb927.7.5230; Tb927.8.2810; Tb927.8.5220; Tb927.9.9630
24	not regulated	not regulated	not regulated	significant down	not regulated	not regulated	not regulated	significant down	19	Tb927.1.790;Tb11.v5.0524; Tb927.10.14080;Tb927.10.13570; Tb927.10.13970; Tb927.10.6650; Tb927.10.8360; Tb927.11.13460; Tb927.11.620; Tb927.2.5050; Tb927.2.5120; Tb927.3.1630; Tb927.3.4070; Tb927.4.3310; Tb927.5.3550; Tb927.6.1270; Tb927.6.1930; Tb927.8.3310;Tb11.v5.0520; Tb927.8.4480; Tb927.9.2020; Tb927.9.9090
25	not regulated	not regulated	not regulated	significant down	significant down	significant down	significant down	significant down	19	Tb927.5.4390;Tb05.5K5.40; Tb11.0820;Tb11.v5.0295; Tb927.7.4690;Tb11.v5.0153; Tb927.5.370;Tb11.v5.0230; Tb11.v5.0365; Tb11.v5.0731; Tb927.10.14910; Tb927.10.7850; Tb927.11.7550; Tb927.11.9150; Tb927.2.3320; Tb927.2.5200; Tb927.7.2660; Tb927.7.3790; Tb927.7.4410; Tb927.7.470; Tb927.7.7000;Tb11.v5.0739; Tb927.9.11480; Tb927.9.3130
26	not regulated	not regulated	significant up	significant up	significant up	significant up	significant up	not regulated	18	Tb927.7.4740;Tb11.v5.0157; Tb927.10.3230; Tb927.10.7910; Tb927.11.12320; Tb927.11.2590; Tb927.11.7500;Tb927.11.7490; Tb927.11.7940; Tb927.11.9320; Tb927.4.5010; Tb927.5.840; Tb927.6.1940; Tb927.6.3350; Tb927.7.5240; Tb927.8.1120; Tb927.9.12890; Tb927.9.2160; Tb927.9.3370; Tb927.9.4350
27	not regulated	not regulated	not regulated	not regulated	significant down	significant down	significant down	significant down	17	Tb927.11.7640;Tb11.0360;Tb927.11.7620; Tb11.1690;Tb11.v5.0142; Tb927.5.360;Tb11.v5.0231; Tb927.1.05; Tb927.10.15800; Tb927.2.2180; Tb927.3.3390;Tb927.3.3400; Tb927.4.3680; Tb927.5.1430; Tb927.5.3100; Tb927.6.1750; Tb927.6.1980; Tb927.7.3350; Tb927.7.3970; Tb927.7.520; Tb927.7.5450; Tb927.7.6600
28	not regulated	not regulated	not regulated	not regulated	significant up	not regulated	significant up	not regulated	17	Tb11.v5.0442;Tb11.1800; Tb927.7.4510;Tb11.v5.0264; Tb927.1.4220; Tb927.10.12740; Tb927.10.14110; Tb927.11.11790; Tb927.11.14520; Tb927.11.5360; Tb927.11.8860; Tb927.2.2270; Tb927.2.4000; Tb927.3.1130; Tb927.3.4060; Tb927.4.2280; Tb927.6.2390; Tb927.7.6180; Tb927.8.8200
29	not regulated	not regulated	not regulated	not regulated	significant up	significant up	not regulated	not regulated	17	Tb11.v5.0581;Tb927.10.570; Tb927.11.10860; Tb927.11.13590; Tb927.11.5760; Tb927.2.4900;Tb927.2.4750; Tb927.3.1260; Tb927.3.1600; Tb927.4.1120; Tb927.4.2540; Tb927.4.3430; Tb927.5.3580; Tb927.7.2160; Tb927.7.6110;Tb927.7.6170;Tb927.7.6150;Tb927.7.6130; Tb927.8.1250; Tb927.8.7460;Tb927.4.4960;Tb11.v5.0836; Tb927.9.12330; Tb927.9.3780
30	not regulated	not regulated	not regulated	not regulated	not regulated	significant down	not regulated	not regulated	14	Tb927.1.4180; Tb927.10.210; Tb927.10.3310; Tb927.11.11210; Tb927.11.11260; Tb927.3.1200; Tb927.3.4270; Tb927.6.2880; Tb927.6.3780; Tb927.6.840; Tb927.7.1200; Tb927.7.3910; Tb927.7.6350; Tb927.9.5440
31	not regulated	not regulated	not regulated	not regulated	significant up	not regulated	not regulated	not regulated	14	Tb927.1.1790; Tb927.1.2190; Tb927.1.570; Tb927.10.14650; Tb927.10.370; Tb927.10.4830; Tb927.10.5780; Tb927.11.1750; Tb927.2.5930; Tb927.5.1870; Tb927.5.2620; Tb927.5.3190; Tb927.7.1680; Tb927.9.4000;Tb927.9.3930
32	not regulated	significant up	significant up	significant up	significant up	significant up	significant up	not regulated	13	Tb927.5.340;Tb11.v5.0282; Tb927.10.2790; Tb927.10.8560; Tb927.11.150;Tb11.v5.1015; Tb927.11.6100; Tb927.3.2350; Tb927.3.4580; Tb927.4.2500; Tb927.4.2750; Tb927.4.3930; Tb927.8.1080; Tb927.8.3070; Tb927.9.11740
33	not regulated	not regulated	not regulated	not regulated	significant up	not regulated	significant up	significant up	12	Tb927.10.1200;Tb11.v5.0487; Tb11.v5.0553; Tb927.10.11400; Tb927.11.13930; Tb927.11.14880; Tb927.11.1630; Tb927.11.8040; Tb927.3.700; Tb927.5.2810; Tb927.6.630; Tb927.8.6680; Tb927.9.9220
34	not regulated	not regulated	significant up	not regulated	not regulated	significant up	significant up	significant up	11	Tb927.1.1200; Tb927.1.1770; Tb927.10.9920; Tb927.11.11310; Tb927.11.12300; Tb927.11.1500;Tb927.11.1510;Tb11.v5.0602;Tb11.v5.0838;Tb927.9.14540; Tb927.3.1030; Tb927.3.3440; Tb927.4.1930; Tb927.6.4990; Tb927.8.1950
35	not regulated	significant up	not regulated	significant up	significant up	significant up	significant up	significant up	11	Tb927.10.280; Tb927.10.4620; Tb927.10.7730; Tb927.11.11470; Tb927.11.3750; Tb927.11.5780; Tb927.2.2340; Tb927.4.3140; Tb927.8.2770;Tb11.v5.0808; Tb927.9.10250; Tb927.9.10560
36	not regulated	not regulated	not regulated	significant down	not regulated	significant down	significant down	significant down	10	Tb927.5.309b;Tb11.v5.0216; Tb927.10.10840; Tb927.10.3750; Tb927.11.12950; Tb927.11.8820; Tb927.3.2030; Tb927.4.3510;Tb927.4.3490; Tb927.6.3940; Tb927.8.5140; Tb927.9.12380
37	not regulated	not regulated	not regulated	significant up	not regulated	significant up	significant up	significant up	9	Tb927.10.11720; Tb927.10.7670; Tb927.11.16420; Tb927.11.8220; Tb927.3.2170; Tb927.4.2430; Tb927.4.2580; Tb927.7.2310; Tb927.9.11120
38	not regulated	significant down	significant down	significant down	significant down	significant down	significant down	significant down	9	Tb927.1.1530;Tb11.v5.0534; Tb927.1.4650; Tb927.10.2410; Tb927.4.1230; Tb927.4.3640;Tb927.4.3630; Tb927.6.3550; Tb927.7.6570; Tb927.8.2580; Tb927.9.5620
39	not regulated	not regulated	not regulated	not regulated	not regulated	significant down	not regulated	significant down	8	Tb927.10.11600;Tb11.v5.0856; Tb927.10.5690; Tb927.11.12860.2;Tb927.11.12860.1; Tb927.2.1700; Tb927.2.1850; Tb927.3.4630; Tb927.6.2200; Tb927.7.5150
40	not regulated	significant down	not regulated	significant down	not regulated	not regulated	not regulated	not regulated	8	Tb927.10.1260; Tb927.10.8880; Tb927.11.350; Tb927.11.5270; Tb927.2.2460; Tb927.4.1070; Tb927.4.460; Tb927.5.3730
41	not regulated	significant up	significant up	not regulated	significant up	significant up	significant up	significant up	8	Tb927.10.12540; Tb927.11.15000; Tb927.11.15850; Tb927.6.2560; Tb927.7.4310; Tb927.8.3860; Tb927.9.11070; Tb927.9.12120
42	not regulated	not regulated	not regulated	not regulated	significant down	not regulated	not regulated	significant down	7	Tb927.10.2750; Tb927.10.420; Tb927.2.4050; Tb927.7.3580; Tb927.8.6450; Tb927.8.7570; Tb927.9.15400
43	not regulated	not regulated	significant up	not regulated	not regulated	not regulated	not regulated	not regulated	7	Tb927.11.3890; Tb927.11.4630; Tb927.3.5470; Tb927.7.4030; Tb927.7.6210; Tb927.8.2840; Tb927.8.5720
44	not regulated	not regulated	significant up	not regulated	not regulated	not regulated	significant up	not regulated	7	Tb927.1.1390; Tb927.3.1910; Tb927.3.1930; Tb927.4.5180;Tb927.8.7220; Tb927.7.3950; Tb927.8.2430; Tb927.9.5730
45	not regulated	not regulated	not regulated	significant up	significant up	not regulated	significant up	not regulated	6	Tb927.11.12420; Tb927.2.2540; Tb927.3.4210; Tb927.7.3060; Tb927.7.660; Tb927.8.7080
46	not regulated	not regulated	significant down	not regulated	not regulated	not regulated	not regulated	not regulated	6	Tb927.10.13010;Tb11.v5.0671; Tb927.10.5130; Tb927.6.2920; Tb927.7.6610; Tb927.8.6730; Tb927.9.8350
47	not regulated	not regulated	significant up	not regulated	significant up	significant up	significant up	not regulated	6	Tb927.1.1060; Tb927.11.6540; Tb927.3.1090; Tb927.7.3800; Tb927.7.6660; Tb927.7.7010
48	not regulated	significant down	not regulated	not regulated	not regulated	significant up	significant up	significant up	6	Tb927.10.11020;Tb11.v5.0547; Tb927.10.11380; Tb927.2.4890;Tb927.2.4740; Tb927.5.3410; Tb927.6.4130; Tb927.8.3300
49	not regulated	significant down	significant down	significant down	not regulated	not regulated	not regulated	significant down	6	Tb927.4.3020;Tb11.v5.0965;Tb11.v5.0844; Tb927.10.4270; Tb927.3.3640; Tb927.6.1960; Tb927.6.2020; Tb927.8.2040
50	not regulated	significant up	not regulated	not regulated	significant up	significant up	significant up	significant up	6	Tb927.10.11930; Tb927.11.14750; Tb927.5.530; Tb927.6.1610; Tb927.7.4710; Tb927.8.620
51	not regulated	not regulated	not regulated	not regulated	significant up	significant up	not regulated	significant up	5	Tb927.1.3280; Tb927.10.7490; Tb927.11.15080; Tb927.8.4690; Tb927.9.6710
52	not regulated	not regulated	not regulated	significant up	not regulated	not regulated	not regulated	not regulated	5	Tb927.3.3290;Tb11.v5.0474; Tb927.5.2900; Tb927.6.1670; Tb927.6.2810; Tb927.9.7080
53	not regulated	not regulated	not regulated	significant up	not regulated	not regulated	significant up	significant up	5	Tb927.11.12250; Tb927.11.5820; Tb927.4.4300; Tb927.5.1020; Tb927.7.2540
54	not regulated	not regulated	significant up	not regulated	not regulated	significant up	significant up	not regulated	5	Tb927.11.10950; Tb927.11.9700; Tb927.11.9910;Tb11.v5.0354; Tb927.4.3070; Tb927.7.2200
55	not regulated	significant down	not regulated	not regulated	not regulated	not regulated	significant up	significant up	5	Tb927.10.6300;Tb11.v5.0276; Tb927.4.4340; Tb927.5.4360;Tb05.5K5.20; Tb927.8.6770; Tb927.8.7340
56	not regulated	not regulated	not regulated	significant up	significant up	significant up	not regulated	not regulated	4	Tb927.10.4780; Tb927.10.6730; Tb927.7.4360; Tb927.8.6630
57	not regulated	not regulated	significant up	not regulated	significant up	not regulated	not regulated	not regulated	4	Tb927.11.1380; Tb927.11.1610; Tb927.7.2250; Tb927.9.1610
58	not regulated	significant down	not regulated	not regulated	not regulated	not regulated	not regulated	significant up	4	Tb927.10.1660; Tb927.2.4280; Tb927.3.5610; Tb927.4.1900
59	not regulated	significant down	not regulated	significant down	not regulated	not regulated	not regulated	significant down	4	Tb927.10.15730;Tb11.v5.0440; Tb927.11.11940; Tb927.11.15460; Tb927.9.11280
60	not regulated	significant down	not regulated	significant up	significant up	significant up	significant up	significant up	4	Tb927.11.240; Tb927.4.3370; Tb927.5.1060; Tb927.8.5200
61	not regulated	significant down	significant down	not regulated	not regulated	not regulated	not regulated	significant down	4	Tb927.10.14760; Tb927.10.2130; Tb927.4.800; Tb927.9.12780
62	not regulated	significant down	significant down	significant down	not regulated	not regulated	not regulated	not regulated	4	Tb927.3.3680; Tb927.7.2760; Tb927.8.6480; Tb927.9.3560
63	not regulated	not regulated	not regulated	not regulated	not regulated	not regulated	significant up	significant down	3	Tb11.v5.0326; Tb927.10.8850; Tb927.7.2330
64	not regulated	not regulated	not regulated	not regulated	not regulated	significant up	not regulated	significant down	3	Tb927.10.2580; Tb927.11.10170; Tb927.6.1860
65	not regulated	not regulated	not regulated	not regulated	significant down	not regulated	significant down	significant down	3	Tb927.2.4410; Tb927.7.3470; Tb927.8.7760
66	not regulated	not regulated	not regulated	not regulated	significant down	significant down	not regulated	not regulated	3	Tb927.10.10320; Tb927.11.15350; Tb927.9.15490
67	not regulated	not regulated	not regulated	significant down	not regulated	not regulated	not regulated	significant up	3	Tb927.3.4390; Tb927.4.2360; Tb927.8.3210
68	not regulated	not regulated	not regulated	significant up	not regulated	significant up	not regulated	not regulated	3	Tb927.10.13120; Tb927.10.2510;Tb11.v5.0623; Tb927.10.8710
69	not regulated	not regulated	not regulated	significant up	significant up	not regulated	significant up	significant up	3	Tb927.1.860; Tb927.10.13550; Tb927.6.3540
70	not regulated	not regulated	significant down	significant down	not regulated	not regulated	not regulated	not regulated	3	Tb927.2.6070; Tb927.3.5240; Tb927.4.730
71	not regulated	not regulated	significant down	significant down	significant down	significant down	significant down	significant down	3	Tb927.5.390;Tb11.v5.0228; Tb927.10.2080; Tb927.3.5660
72	not regulated	not regulated	significant up	not regulated	significant up	not regulated	significant up	not regulated	3	Tb927.11.9630; Tb927.3.2410; Tb927.9.11660
73	not regulated	not regulated	significant up	not regulated	significant up	not regulated	significant up	significant up	3	Tb927.10.1980;Tb11.v5.0642; Tb927.11.1200; Tb927.3.2260
74	not regulated	not regulated	significant up	significant up	not regulated	significant up	significant up	not regulated	3	Tb927.11.11050; Tb927.11.14990; Tb927.11.15860;Tb927.11.15840
75	not regulated	significant up	not regulated	not regulated	not regulated	not regulated	not regulated	not regulated	3	Tb927.11.9290; Tb927.5.2150; Tb927.9.13470
76	not regulated	significant up	not regulated	not regulated	not regulated	significant up	significant up	significant up	3	Tb927.5.2280; Tb927.5.2520; Tb927.6.4930
77	not regulated	significant up	not regulated	significant up	significant up	significant up	significant up	not regulated	3	Tb927.10.7470; Tb927.3.1560; Tb927.7.3270
78	not regulated	not regulated	not regulated	not regulated	not regulated	significant up	significant up	significant down	2	Tb927.10.15830; Tb927.5.1510
79	not regulated	not regulated	not regulated	not regulated	significant down	not regulated	not regulated	not regulated	2	Tb927.10.12130; Tb927.8.3510;Tb927.8.3910;Tb11.v5.0738
80	not regulated	not regulated	not regulated	not regulated	significant down	significant down	not regulated	significant down	2	Tb927.10.14280; Tb927.11.5770
81	not regulated	not regulated	not regulated	not regulated	significant down	significant down	significant down	not regulated	2	Tb927.10.6780; Tb927.9.2670
82	not regulated	not regulated	not regulated	not regulated	significant up	not regulated	not regulated	significant down	2	Tb927.1.1120; Tb927.8.6760
83	not regulated	not regulated	not regulated	not regulated	significant up	not regulated	not regulated	significant up	2	Tb11.v5.0778;Tb927.7.680; Tb927.11.13660
84	not regulated	not regulated	not regulated	significant down	not regulated	not regulated	significant up	significant up	2	Tb927.1.1420; Tb927.2.3080
85	not regulated	not regulated	not regulated	significant down	not regulated	significant down	not regulated	not regulated	2	Tb927.10.6870; Tb927.11.16410
86	not regulated	not regulated	not regulated	significant down	not regulated	significant down	significant down	not regulated	2	Tb927.5.550; Tb927.8.7200
87	not regulated	not regulated	not regulated	significant up	not regulated	not regulated	not regulated	significant up	2	Tb927.10.13210;Tb11.v5.0694; Tb927.11.7180
88	not regulated	not regulated	not regulated	significant up	significant up	not regulated	not regulated	not regulated	2	Tb927.3.4510; Tb927.9.10140
89	not regulated	not regulated	significant down	not regulated	not regulated	significant down	significant down	significant down	2	Tb927.1.1020; Tb927.8.6020
90	not regulated	not regulated	significant down	not regulated	not regulated	significant up	not regulated	not regulated	2	Tb927.1.420; Tb927.4.3540
91	not regulated	not regulated	significant down	significant down	significant down	not regulated	not regulated	not regulated	2	Tb927.5.450;Tb11.v5.0222; Tb927.10.3810
92	not regulated	not regulated	significant up	not regulated	not regulated	not regulated	not regulated	significant up	2	Tb927.11.2220; Tb927.6.160
93	not regulated	not regulated	significant up	not regulated	not regulated	not regulated	significant up	significant up	2	Tb927.10.13870; Tb927.5.2370
94	not regulated	not regulated	significant up	not regulated	not regulated	significant up	not regulated	significant up	2	Tb927.10.4550; Tb927.11.9580.1;Tb927.11.9580.2
95	not regulated	not regulated	significant up	significant up	not regulated	not regulated	not regulated	not regulated	2	Tb927.1.3820; Tb927.9.8050
96	not regulated	not regulated	significant up	significant up	not regulated	significant up	significant up	significant up	2	Tb927.11.16080; Tb927.8.3580
97	not regulated	not regulated	significant up	significant up	significant up	significant up	not regulated	not regulated	2	Tb927.10.7290; Tb927.4.4540
98	not regulated	significant down	not regulated	not regulated	not regulated	not regulated	significant up	not regulated	2	Tb927.7.7030; Tb927.9.5710
99	not regulated	significant down	not regulated	not regulated	significant down	significant down	not regulated	significant down	2	Tb927.10.5000; Tb927.11.9950
100	not regulated	significant down	not regulated	not regulated	significant up	significant up	significant up	significant up	2	Tb927.11.3860; Tb927.3.680
101	not regulated	significant down	not regulated	significant down	not regulated	significant down	not regulated	not regulated	2	Tb927.11.12720;Tb11.v5.0433; Tb927.4.2920
102	not regulated	significant down	not regulated	significant down	significant down	significant down	not regulated	significant down	2	Tb927.3.5190; Tb927.8.3930
103	not regulated	significant down	not regulated	significant down	significant down	significant down	significant down	significant down	2	Tb927.1.1500; Tb927.1.1820
104	not regulated	significant down	not regulated	significant up	not regulated	not regulated	not regulated	significant up	2	Tb927.5.4320; Tb927.8.3960
105	not regulated	significant down	significant down	significant down	not regulated	not regulated	not regulated	significant up	2	Tb927.5.2540;Tb11.v5.0574; Tb927.1.3170
106	not regulated	significant down	significant down	significant down	not regulated	not regulated	significant down	significant down	2	Tb927.10.1740; Tb927.10.8380
107	not regulated	significant up	not regulated	significant up	not regulated	significant up	not regulated	not regulated	2	Tb927.10.4070; Tb927.11.4960
108	not regulated	significant up	not regulated	significant up	significant up	significant up	significant up	significant down	2	Tb927.1.2230; Tb927.7.3160;Tb11.v5.0733
109	not regulated	significant up	significant up	not regulated	significant up	significant up	significant up	not regulated	2	Tb927.10.12000; Tb927.3.5270
110	not regulated	not regulated	not regulated	not regulated	not regulated	not regulated	significant down	significant up	1	Tb927.11.10690
111	not regulated	not regulated	not regulated	not regulated	significant down	not regulated	not regulated	significant up	1	Tb927.11.14700
112	not regulated	not regulated	not regulated	not regulated	significant down	not regulated	significant down	not regulated	1	Tb927.11.360
113	not regulated	not regulated	not regulated	not regulated	significant down	significant down	not regulated	significant up	1	Tb927.7.3860
114	not regulated	not regulated	not regulated	not regulated	significant up	significant up	not regulated	significant down	1	Tb927.6.2220
115	not regulated	not regulated	not regulated	not regulated	significant up	significant up	significant up	significant down	1	Tb927.11.12840
116	not regulated	not regulated	not regulated	significant down	not regulated	not regulated	significant down	significant down	1	Tb927.9.10060
117	not regulated	not regulated	not regulated	significant down	not regulated	not regulated	significant up	not regulated	1	Tb927.1.710
118	not regulated	not regulated	not regulated	significant down	not regulated	not regulated	significant up	significant down	1	Tb927.10.1160;Tb11.0550
119	not regulated	not regulated	not regulated	significant down	not regulated	significant up	not regulated	significant up	1	Tb927.3.820
120	not regulated	not regulated	not regulated	significant down	significant down	not regulated	not regulated	not regulated	1	Tb927.5.970
121	not regulated	not regulated	not regulated	significant down	significant down	not regulated	significant down	significant down	1	Tb927.7.5910;Tb927.7.5900
122	not regulated	not regulated	not regulated	significant down	significant down	significant down	not regulated	not regulated	1	Tb927.8.4910
123	not regulated	not regulated	not regulated	significant down	significant down	significant down	not regulated	significant down	1	Tb927.11.4550
124	not regulated	not regulated	not regulated	significant down	significant down	significant down	not regulated	significant up	1	Tb927.8.1940
125	not regulated	not regulated	not regulated	significant up	not regulated	not regulated	significant up	not regulated	1	Tb927.2.1260
126	not regulated	not regulated	not regulated	significant up	not regulated	significant up	not regulated	significant up	1	Tb927.8.5530
127	not regulated	not regulated	not regulated	significant up	not regulated	significant up	significant up	not regulated	1	Tb927.9.11940
128	not regulated	not regulated	not regulated	significant up	significant up	not regulated	not regulated	significant up	1	Tb927.8.3810
129	not regulated	not regulated	not regulated	significant up	significant up	significant up	not regulated	significant up	1	Tb927.8.6420
130	not regulated	not regulated	significant down	not regulated	not regulated	not regulated	not regulated	significant down	1	Tb927.9.2940
131	not regulated	not regulated	significant down	not regulated	not regulated	not regulated	significant down	significant down	1	Tb927.3.4670
132	not regulated	not regulated	significant down	not regulated	not regulated	significant down	not regulated	significant down	1	Tb927.10.14310
133	not regulated	not regulated	significant down	not regulated	significant down	not regulated	not regulated	not regulated	1	Tb927.9.15260
134	not regulated	not regulated	significant down	not regulated	significant down	significant down	significant down	significant down	1	Tb927.9.13360
135	not regulated	not regulated	significant down	not regulated	significant down	significant down	significant down	significant up	1	Tb927.4.4860;Tb11.v5.0540;Tb927.4.4840;Tb927.4.4820
136	not regulated	not regulated	significant down	significant down	not regulated	not regulated	not regulated	significant down	1	Tb927.11.10120
137	not regulated	not regulated	significant down	significant down	not regulated	significant down	not regulated	significant down	1	Tb927.7.2520
138	not regulated	not regulated	significant down	significant down	significant down	not regulated	significant down	not regulated	1	Tb927.7.5770
139	not regulated	not regulated	significant down	significant up	not regulated	not regulated	significant up	significant down	1	Tb927.11.11170
140	not regulated	not regulated	significant up	not regulated	not regulated	not regulated	not regulated	significant down	1	Tb927.10.11610
141	not regulated	not regulated	significant up	not regulated	significant up	significant up	not regulated	significant down	1	Tb927.5.580
142	not regulated	not regulated	significant up	not regulated	significant up	significant up	significant up	significant down	1	Tb927.2.4445
143	not regulated	not regulated	significant up	significant down	not regulated	not regulated	not regulated	significant down	1	Tb927.5.3950
144	not regulated	not regulated	significant up	significant down	not regulated	significant up	not regulated	not regulated	1	Tb927.10.2340
145	not regulated	not regulated	significant up	significant up	not regulated	significant up	not regulated	not regulated	1	Tb927.9.8290
146	not regulated	not regulated	significant up	significant up	significant up	not regulated	not regulated	not regulated	1	Tb927.4.2710
147	not regulated	not regulated	significant up	significant up	significant up	significant up	not regulated	significant up	1	Tb927.9.8160
148	not regulated	not regulated	significant up	significant up	significant up	significant up	significant up	significant down	1	Tb927.5.4020
149	not regulated	significant down	not regulated	not regulated	not regulated	not regulated	significant up	significant down	1	Tb927.8.3980
150	not regulated	significant down	not regulated	not regulated	not regulated	significant down	not regulated	significant down	1	Tb927.8.4080;Tb927.8.4030;Tb11.v5.0861
151	not regulated	significant down	not regulated	not regulated	not regulated	significant down	not regulated	significant up	1	Tb927.10.2200
152	not regulated	significant down	not regulated	not regulated	not regulated	significant down	significant down	not regulated	1	Tb927.7.1120
153	not regulated	significant down	not regulated	not regulated	not regulated	significant up	not regulated	significant up	1	Tb927.8.2570
154	not regulated	significant down	not regulated	not regulated	significant down	not regulated	not regulated	not regulated	1	Tb927.9.6010
155	not regulated	significant down	not regulated	not regulated	significant down	not regulated	not regulated	significant down	1	Tb927.8.2610
156	not regulated	significant down	not regulated	not regulated	significant down	significant down	not regulated	not regulated	1	Tb927.8.3680
157	not regulated	significant down	not regulated	not regulated	significant down	significant down	significant down	significant down	1	Tb927.10.2760
158	not regulated	significant down	not regulated	not regulated	significant up	significant up	significant up	not regulated	1	Tb927.11.2630
159	not regulated	significant down	not regulated	significant down	not regulated	not regulated	not regulated	significant up	1	Tb11.v5.0567;Tb927.6.140
160	not regulated	significant down	not regulated	significant down	not regulated	significant down	significant down	not regulated	1	Tb927.11.12500
161	not regulated	significant down	not regulated	significant down	not regulated	significant down	significant down	significant down	1	Tb927.9.15850;Tb09.v4.0110;Tb09.v4.0014
162	not regulated	significant down	not regulated	significant down	not regulated	significant up	not regulated	significant down	1	Tb927.11.13570
163	not regulated	significant down	not regulated	significant down	significant down	not regulated	not regulated	not regulated	1	Tb927.11.2010
164	not regulated	significant down	not regulated	significant down	significant up	significant up	significant up	significant up	1	Tb927.11.12610
165	not regulated	significant down	not regulated	significant up	not regulated	significant up	not regulated	significant down	1	Tb927.8.4620
166	not regulated	significant down	not regulated	significant up	not regulated	significant up	significant up	significant down	1	Tb927.10.13980
167	not regulated	significant down	not regulated	significant up	not regulated	significant up	significant up	significant up	1	Tb927.7.4550;Tb11.v5.0268
168	not regulated	significant down	significant down	not regulated	not regulated	not regulated	not regulated	not regulated	1	Tb927.8.6800
169	not regulated	significant down	significant down	not regulated	not regulated	significant down	significant down	not regulated	1	Tb927.10.5560
170	not regulated	significant down	significant down	not regulated	not regulated	significant down	significant down	significant down	1	Tb927.10.4440;Tb10.v4.0034
171	not regulated	significant down	significant down	not regulated	significant up	significant up	not regulated	not regulated	1	Tb927.10.15810
172	not regulated	significant down	significant down	significant down	not regulated	not regulated	significant down	not regulated	1	Tb927.11.14230
173	not regulated	significant down	significant down	significant down	not regulated	not regulated	significant up	significant up	1	Tb927.5.1780
174	not regulated	significant down	significant down	significant down	not regulated	significant down	not regulated	significant down	1	Tb927.2.2530
175	not regulated	significant down	significant down	significant down	not regulated	significant down	significant down	significant down	1	Tb927.11.6350
176	not regulated	significant down	significant down	significant down	significant down	not regulated	not regulated	not regulated	1	Tb927.4.4730;Tb927.8.7740
177	not regulated	significant down	significant down	significant down	significant down	not regulated	not regulated	significant down	1	Tb927.4.4160
178	not regulated	significant down	significant down	significant up	not regulated	not regulated	not regulated	not regulated	1	Tb927.4.2220
179	not regulated	significant down	significant down	significant up	not regulated	not regulated	significant up	significant up	1	Tb927.9.14220
180	not regulated	significant down	significant up	not regulated	not regulated	not regulated	not regulated	not regulated	1	Tb927.11.2660
181	not regulated	significant down	significant up	not regulated	not regulated	significant up	significant up	not regulated	1	Tb927.3.3110
182	not regulated	significant down	significant up	significant up	not regulated	significant up	significant up	significant up	1	Tb927.4.4370
183	not regulated	significant down	significant up	significant up	significant up	significant up	significant up	significant down	1	Tb927.9.6100
184	not regulated	significant down	significant up	significant up	significant up	significant up	significant up	significant up	1	Tb927.10.12370
185	not regulated	significant up	not regulated	not regulated	not regulated	not regulated	not regulated	significant up	1	Tb927.3.3500
186	not regulated	significant up	not regulated	not regulated	not regulated	not regulated	significant up	not regulated	1	Tb927.8.5170
187	not regulated	significant up	not regulated	not regulated	not regulated	significant up	not regulated	significant up	1	Tb927.6.3280
188	not regulated	significant up	not regulated	not regulated	not regulated	significant up	significant up	not regulated	1	Tb927.8.550
189	not regulated	significant up	not regulated	not regulated	significant up	significant up	not regulated	not regulated	1	Tb927.10.12490
190	not regulated	significant up	not regulated	not regulated	significant up	significant up	significant up	not regulated	1	Tb927.5.510
191	not regulated	significant up	not regulated	significant up	not regulated	not regulated	not regulated	not regulated	1	Tb927.2.3310;Tb927.2.3300;Tb927.2.3290;Tb927.2.3280
192	not regulated	significant up	not regulated	significant up	not regulated	not regulated	not regulated	significant up	1	Tb927.8.5280
193	not regulated	significant up	not regulated	significant up	not regulated	not regulated	significant up	significant up	1	Tb927.10.10730
194	not regulated	significant up	not regulated	significant up	not regulated	significant up	significant up	significant up	1	Tb927.3.690
195	not regulated	significant up	not regulated	significant up	significant up	significant up	not regulated	not regulated	1	Tb927.4.1870
196	not regulated	significant up	significant up	not regulated	not regulated	not regulated	not regulated	not regulated	1	Tb927.7.6900
197	not regulated	significant up	significant up	not regulated	not regulated	not regulated	not regulated	significant up	1	Tb927.8.3890;Tb927.8.3900;Tb927.8.3880
198	not regulated	significant up	significant up	not regulated	not regulated	not regulated	significant up	significant up	1	Tb927.8.5260
199	not regulated	significant up	significant up	not regulated	not regulated	significant up	significant up	not regulated	1	Tb927.10.12210
200	not regulated	significant up	significant up	not regulated	not regulated	significant up	significant up	significant up	1	Tb927.10.11520
201	not regulated	significant up	significant up	not regulated	significant up	not regulated	significant up	significant up	1	Tb927.5.4120
202	not regulated	significant up	significant up	not regulated	significant up	significant up	not regulated	not regulated	1	Tb927.11.15210
203	not regulated	significant up	significant up	not regulated	significant up	significant up	not regulated	significant up	1	Tb927.10.11890
204	not regulated	significant up	significant up	significant up	not regulated	not regulated	significant up	significant up	1	Tb927.4.5160
205	not regulated	significant up	significant up	significant up	not regulated	significant up	not regulated	significant up	1	Tb927.9.2260
206	not regulated	significant up	significant up	significant up	significant up	not regulated	not regulated	not regulated	1	Tb927.10.11630
207	not regulated	significant up	significant up	significant up	significant up	significant up	not regulated	significant up	1	Tb927.11.11300
